# Supplementary material for: Enhancement of AFB1 Removal Efficiency via Adsorption/Photocatalysis Synergy Using Surface-Modified Electrospun PCL-g-C3N4/CQDs Membranes
Source: Biomolecules. 2023 Mar 17;13(3):550. doi: 10.3390/biom13030550 (PMC10046413; doi:10.3390/biom13030550)
Supplement: Supplementary file 1 [file biomolecules-13-00550-s001.zip]

Archive with 1 entries (1 files):
- biomolecules-2191605-supplementary.pdf
